# Supplementary material for: Overexpression of LINC00672 promotes autophagy in Alzheimer’s disease by upregulating GPNMB
Source: PLoS One. 2025 May 14;20(5):e0322708. doi: 10.1371/journal.pone.0322708 (PMC12077738; doi:10.1371/journal.pone.0322708)
Supplement: S1 File — (XLSX) [file pone.0322708.s002.xlsx]

## Sheet: Figure1
Fig1A
0μM	5μM	10μM	20μM
1	0.856894	0.580128	0.369222
1.13011	0.834889	0.676536	0.401451
0.870381	0.705293	0.548212	0.26274
Fig1B
0H	12H	24H	48H
1	0.975423	0.624806	0.287822
0.871391	0.764281	0.520015	0.446992
1.15892	0.781237	0.614289	0.368988
Fig1C
Control	Aβ	Aβ+NC	Aβ+LINC00672
1	0.567165	0.542145	4.30918
0.948258	0.507347	0.429886	4.03955
1.10865	0.454903	0.492342	4.18144
Fig1D
Control	Aβ	Aβ+NC	Aβ+LINC00672
99.8793	34.3392	45.3832	61.6777
88.2921	41.4001	31.6234	90.1026
111.829	28.0024	26.9161	78.1533
Fig1E
Control	Aβ	Aβ+NC	Aβ+LINC00672
1.71664	69.5046	51.6252	33.5539
0.674589	58.8099	59.6984	36.4497
0.608775	59.9287	58.5631	43.7276
Fig1G
Control	Aβ	Aβ+NC	Aβ+LINC00672
9.6	29.07	29.03	14.49
9.95	30	30.1	14.95
10.56	31.2	31.8	15.63

## Sheet: Figure2
Fig2A
Control	AD	AD+OE-NC	AD+OE-LINC00672
1	0.481262	0.473728	4.12482
1.06425	0.429383	0.438126	4.50799
0.882769	0.50475	0.507902	4.27043
1.00223	0.486852	0.494028	4.24045
0.990683	0.515774	0.510146	4.2949
1.04431	0.521566	0.45943	4.05137
Fig2B
Control	AD	AD+OE-NC	AD+OE-LINC00672
16	57	66	37
28	55	53	52
27	61	58	33
18	69	67	37
22	73	69	41
30	72	72	40
Fig2C
Control	AD	AD+OE-NC	AD+OE-LINC00672	（左图）
13	4	3	6
11	3	2	7
9	3	2	9
9	3	3	9
11	4	3	10
10	2	4	9
Control	AD	AD+OE-NC	AD+OE-LINC00672	（右图）
21.6	12.6	13.9	16.3
23.5	14.4	10.2	15.7
21.8	10.3	10.8	18.1
16.6	12.9	12.7	15.8
17.1	9.7	11	14.2
20.3	9.6	12.2	14.6
Fig2E
Control	AD	AD+OE-NC	AD+OE-LINC00672
6.66667	45.6376	56.4885	19.8454
2.5641	63.142	40.678	21.2355
3.68664	45.6233	48.2014	27.8169

## Sheet: Figure3
（Beclin-1/GAPDH）	control	Aβ	Aβ+OE-NC	Aβ+OE-LINC00672
	1.08969	0.577654	0.457666	0.698299
	0.849642	0.330619	0.501213	0.705843
	1.06067	0.414516	0.439798	0.651731
（p62/GAPDH）	control	Aβ	Aβ+OE-NC	Aβ+OE-LINC00672
	0.900074	2.82074	2.4229	1.42428
	1.1342	2.7065	2.52775	1.60747
	0.965722	2.32899	3.02399	1.77061
（Atg4/GAPDH）	control	Aβ	Aβ+OE-NC	Aβ+OE-LINC00672
	0.782779	3.38954	3.08482	1.70525
	1.05955	2.44743	2.87984	1.50181
	1.15768	2.68679	2.91505	2.23557
（LC3Ⅱ/LC3Ⅰ）	control	Aβ	Aβ+OE-NC	Aβ+OE-LINC00672
	0.951092	0.777233	0.799649	1.00946
	1.07246	0.803316	0.730332	0.826593
	0.976449	0.681967	0.605237	0.850312

## Sheet: Figure4
Fig4A
control	Aβ	Aβ+OE-NC	Aβ+OE-LINC00672
0.882143	0.399005	0.609678	0.839656
1.03932	0.591838	0.426713	1.06161
1.07854	0.61452	0.411745	0.783415
Fig4B
（GPNMB/GAPDH）	Aβ+OE-NC	Aβ+OE-LINC00672	Aβ+OE-LINC00672+si-NC	Aβ+OE-LINC00672+si-GPNMB
	0.910836	1.72602	1.4111	0.761128
	1.17232	1.61771	1.61358	0.544615
	0.916842	1.53755	1.71959	0.643735
（Beclin-1/GAPDH）	Aβ+OE-NC	Aβ+OE-LINC00672	Aβ+OE-LINC00672+si-NC	Aβ+OE-LINC00672+si-GPNMB
	0.877495	1.62963	1.69587	1.41899
	1.02326	1.7079	1.48308	1.24919
	1.09924	1.5052	1.78599	1.32119
（p62/GAPDH）	Aβ+OE-NC	Aβ+OE-LINC00672	Aβ+OE-LINC00672+si-NC	Aβ+OE-LINC00672+si-GPNMB
	0.892882	0.567069	0.64043	0.89603
	1.03032	0.632397	0.677334	0.940188
	1.0768	0.626994	0.627537	0.699293
（Atg4/GAPDH）	Aβ+OE-NC	Aβ+OE-LINC00672	Aβ+OE-LINC00672+si-NC	Aβ+OE-LINC00672+si-GPNMB
	0.770256	0.322755	0.369157	0.685929
	1.11949	0.517334	0.559876	0.853567
	1.11026	0.485225	0.503566	0.758264
（LC3Ⅱ/LC3Ⅰ）	Aβ+OE-NC	Aβ+OE-LINC00672	Aβ+OE-LINC00672+si-NC	Aβ+OE-LINC00672+si-GPNMB
	0.945932	1.40463	1.41242	1.28687
	1.09338	1.45548	1.64161	1.39859
	0.960687	1.68146	1.56612	1.11978

## Sheet: Figure5
Fig5A
Aβ+OE-NC	Aβ+OE-LINC00672	Aβ+OE-LINC00672+si-NC	Aβ+OE-LINC00672+si-GPNMB
87.0805	196.309	252.181	118.792
93.1208	243.624	228.02	133.389
119.799	272.315	263.758	147.987
Fig5B
Aβ+oe-NC	Aβ+oe-LINC00672	Aβ+oe-LINC00672+si-NC	Aβ+oe-LINC00672+si-GPNMB
1.16467	0.250269	0.373696	0.554801
0.898137	0.391887	0.419019	0.472413
0.93719	0.263866	0.292301	0.602173
Fig5D
Aβ+oe-NC	Aβ+oe-LINC00672	Aβ+oe-LINC00672+si-NC	Aβ+oe-LINC00672+si-GPNMB
29	14.15	14.08	24.52
30.01	14.92	15.22	24.89
31	15.72	15.71	26.04
